# Supplementary material for: The Esc(1-21)-1c Antimicrobial Peptide Inhibits a Specific Transcriptional Activator of the MexAB–OprM Efflux Pump in P. aeruginosa
Source: Int J Mol Sci. 2025 Oct 13;26(20):9940. doi: 10.3390/ijms26209940 (PMC12563431; doi:10.3390/ijms26209940)
Supplement: Supplementary file 1 [file ijms-26-09940-s001.zip]

Archive with 1 entries (1 files):
- ijms-3891506-supplementary.pdf
